# Supplementary material for: Current Status of Biodiversity Assessment and Conservation of Wild Olive (Olea europaea L. subsp. europaea var. sylvestris)
Source: Plants (Basel). 2022 Feb 10;11(4):480. doi: 10.3390/plants11040480 (PMC8877956; doi:10.3390/plants11040480)
Supplement: Supplementary file 1 [file plants-11-00480-s001.zip]

Archive with 2 entries (2 files):
- plants-1569289 R2 supplementary.pdf
- plants-1569289.xlsx
