# Supplementary material for: Current Status of Biodiversity Assessment and Conservation of Wild Olive (Olea europaea L. subsp. europaea var. sylvestris)
Source: Plants (Basel). 2022 Feb 10;11(4):480. doi: 10.3390/plants11040480 (PMC8877956; doi:10.3390/plants11040480)
Supplement: Supplementary file 1 [file plants-11-00480-s001.zip › plants-1569289.xlsx]

## Sheet: Foglio1
	Reference	Country of origin	Population size
	Belaj et al., 2007	Spain	107
		Italy	64
	Belaj et al., 2010	Spain	107
	Erre et al., 2010	Italy	21
	Belaj et al., 2011	Spain	48
	Diez et al., 2015	Israel	38
		Spain	48
		Italy	10
	Beghè et al., 2017	Spain	225
	Boucheffa et al., 2017	Algeria	16
	Chiappetta et al., 2017	Italy	99
	Boucheffa et al., 2019	Algeria	12
	Gros-Balthazard, 2019	Turkey	19
	Mariotti et al., 2020	Spain	73
	Dervishi et al., 2021	Albania	19
	Falek et al., 2022	Algeria	174
